# Supplementary material for: COVID-19 and the Endocrine System: A Comprehensive Review on the Theme
Source: J Clin Med. 2021 Jun 29;10(13):2920. doi: 10.3390/jcm10132920 (PMC8269331; doi:10.3390/jcm10132920)
Supplement: Supplementary file 1 [file jcm-10-02920-s001.zip]

Archive with 1 entries (1 files):
- jcm-1198954-supplementary.pdf
